# Supplementary material for: Collective Prevention of Non-Communicable Diseases in an Ageing Population with Community Care
Source: Int J Environ Res Public Health. 2023 Feb 10;20(4):3134. doi: 10.3390/ijerph20043134 (PMC9961588; doi:10.3390/ijerph20043134)
Supplement: Supplementary file 1 [file ijerph-20-03134-s001.zip]

Archive with 1 entries (1 files):
- ijerph-1968710-supplementary.pdf
